# Supplementary material for: sybil – Efficient constraint-based modelling in R
Source: BMC Syst Biol. 2013 Nov 13;7:125. doi: 10.1186/1752-0509-7-125 (PMC3843580; doi:10.1186/1752-0509-7-125)
Supplement: Additional file 3 — R package sybilSBML. Archive of the sybilSBML version current at submission. [file 1752-0509-7-125-S3.zip]

Archive with 1 entries (1 files):
- sybilSBML_2.0.6.tar.gz
