# Supplementary material for: sybil – Efficient constraint-based modelling in R
Source: BMC Syst Biol. 2013 Nov 13;7:125. doi: 10.1186/1752-0509-7-125 (PMC3843580; doi:10.1186/1752-0509-7-125)
Supplement: Additional file 4 — Example dataset. Archive containing the input files required by sybil for the reconstruction of the central energy metabolism of E. coli in column based format and in SBML format. The files packaged into the archive can be read with the sybil command readTSVmod. [file 1752-0509-7-125-S4.zip]

Archive with 6 entries (5 files):
- Ec_core_desc.tsv
- Ec_core_met.tsv
- Ec_core_react.tsv
- ecoli_core_model.xml
- __MACOSX/
- __MACOSX/._ecoli_core_model.xml
