# Supplementary material for: sybil – Efficient constraint-based modelling in R
Source: BMC Syst Biol. 2013 Nov 13;7:125. doi: 10.1186/1752-0509-7-125 (PMC3843580; doi:10.1186/1752-0509-7-125)
Supplement: Additional file 4 — Example dataset. Archive containing the input files required by sybil for the reconstruction of the central energy metabolism of E. coli in column based format and in SBML format. The files packaged into the archive can be read with the sybil command readTSVmod. [file 1752-0509-7-125-S4.zip › Ec_core_desc.tsv]

name	id	description	compartment	abbreviation	Nmetabolites	Nreactions	Ngenes	Nnnz
Ecoli_core_model	Ecoli_core_model	ecoli_core_model	C_c, C_e	[c], [e]	72	95	137	360
