# Supplementary material for: sybil – Efficient constraint-based modelling in R
Source: BMC Syst Biol. 2013 Nov 13;7:125. doi: 10.1186/1752-0509-7-125 (PMC3843580; doi:10.1186/1752-0509-7-125)
Supplement: Additional file 4 — Example dataset. Archive containing the input files required by sybil for the reconstruction of the central energy metabolism of E. coli in column based format and in SBML format. The files packaged into the archive can be read with the sybil command readTSVmod. [file 1752-0509-7-125-S4.zip › Ec_core_met.tsv]

abbreviation	name	compartment
13dpg	3-Phospho-D-glyceroyl-phosphate	C_c
2pg	D-Glycerate-2-phosphate	C_c
3pg	3-Phospho-D-glycerate	C_c
6pgc	6-Phospho-D-gluconate	C_c
6pgl	6-phospho-D-glucono-1-5-lactone	C_c
ac	Acetate	C_c, C_e
acald	Acetaldehyde	C_c, C_e
accoa	Acetyl-CoA	C_c
acon_C	cis-Aconitate	C_c
actp	Acetyl-phosphate	C_c
adp	ADP	C_c
akg	2-Oxoglutarate	C_c, C_e
amp	AMP	C_c
atp	ATP	C_c
cit	Citrate	C_c
co2	CO2	C_c, C_e
coa	Coenzyme-A	C_c
dhap	Dihydroxyacetone-phosphate	C_c
e4p	D-Erythrose-4-phosphate	C_c
etoh	Ethanol	C_c, C_e
f6p	D-Fructose-6-phosphate	C_c
fdp	D-Fructose-1-6-bisphosphate	C_c
for	Formate	C_c, C_e
fru	D-Fructose	C_e
fum	Fumarate	C_c, C_e
g3p	Glyceraldehyde-3-phosphate	C_c
g6p	D-Glucose-6-phosphate	C_c
glc_D	D-Glucose	C_e
gln_L	L-Glutamine	C_c, C_e
glu_L	L-Glutamate	C_c, C_e
glx	Glyoxylate	C_c
h	H	C_c, C_e
h2o	H2O	C_c, C_e
icit	Isocitrate	C_c
lac_D	D-Lactate	C_c, C_e
mal_L	L-Malate	C_c, C_e
nad	Nicotinamide-adenine-dinucleotide	C_c
nadh	Nicotinamide-adenine-dinucleotide-reduced	C_c
nadp	Nicotinamide-adenine-dinucleotide-phosphate	C_c
nadph	Nicotinamide-adenine-dinucleotide-phosphate-reduced	C_c
nh4	Ammonium	C_c, C_e
o2	O2	C_c, C_e
oaa	Oxaloacetate	C_c
pep	Phosphoenolpyruvate	C_c
pi	Phosphate	C_c, C_e
pyr	Pyruvate	C_c, C_e
q8	Ubiquinone-8	C_c
q8h2	Ubiquinol-8	C_c
r5p	alpha-D-Ribose-5-phosphate	C_c
ru5p_D	D-Ribulose-5-phosphate	C_c
s7p	Sedoheptulose-7-phosphate	C_c
succ	Succinate	C_c, C_e
succoa	Succinyl-CoA	C_c
xu5p_D	D-Xylulose-5-phosphate	C_c
