# Supplementary material for: sybil – Efficient constraint-based modelling in R
Source: BMC Syst Biol. 2013 Nov 13;7:125. doi: 10.1186/1752-0509-7-125 (PMC3843580; doi:10.1186/1752-0509-7-125)
Supplement: Additional file 4 — Example dataset. Archive containing the input files required by sybil for the reconstruction of the central energy metabolism of E. coli in column based format and in SBML format. The files packaged into the archive can be read with the sybil command readTSVmod. [file 1752-0509-7-125-S4.zip › Ec_core_react.tsv]

abbreviation	name	equation	reversible	compartment	lowbnd	uppbnd	obj_coef	rule	subsystem
ACALD	acetaldehyde dehydrogenase (acetylating)	[c] : acald + coa + nad <==> accoa + h + nadh	Reversible	C_c	-1000	1000	0	(b0351 or b1241)	Pyruvate Metabolism
ACALDt	acetaldehyde reversible transport	acald[e] <==> acald[c]	Reversible	C_c, C_e	-1000	1000	0	s0001	Transport, Extracellular
ACKr	acetate kinase	[c] : ac + atp <==> actp + adp	Reversible	C_c	-1000	1000	0	(b3115 or b2296 or b1849)	Pyruvate Metabolism
ACONTa	aconitase (half-reaction A, Citrate hydro-lyase)	[c] : cit <==> acon_C + h2o	Reversible	C_c	-1000	1000	0	(b0118 or b1276)	Citric Acid Cycle
ACONTb	aconitase (half-reaction B, Isocitrate hydro-lyase)	[c] : acon_C + h2o <==> icit	Reversible	C_c	-1000	1000	0	(b0118 or b1276)	Citric Acid Cycle
ACt2r	acetate reversible transport via proton symport	ac[e] + h[e] <==> ac[c] + h[c]	Reversible	C_c, C_e	-1000	1000	0		Transport, Extracellular
ADK1	adenylate kinase	[c] : amp + atp <==> (2) adp	Reversible	C_c	-1000	1000	0	b0474	Oxidative Phosphorylation
AKGDH	2-Oxoglutarate dehydrogenase	[c] : akg + coa + nad --> co2 + nadh + succoa	Irreversible	C_c	0	1000	0	( b0116 and b0726 and b0727 )	Citric Acid Cycle
AKGt2r	2-oxoglutarate reversible transport via symport	akg[e] + h[e] <==> akg[c] + h[c]	Reversible	C_c, C_e	-1000	1000	0	b2587	Transport, Extracellular
ALCD2x	alcohol dehydrogenase (ethanol)	[c] : etoh + nad <==> acald + h + nadh	Reversible	C_c	-1000	1000	0	(b0356 or b1478 or b1241)	Pyruvate Metabolism
ATPM	ATP maintenance requirement	[c] : atp + h2o --> adp + h + pi	Irreversible	C_c	8.39	1000	0		Oxidative Phosphorylation
ATPS4r	ATP synthase (four protons for one ATP)	adp[c] + (4) h[e] + pi[c] <==> atp[c] + h2o[c] + (3) h[c]	Reversible	C_c, C_e	-1000	1000	0	(((b3736 and b3737 and b3738) and (b3731 and b3732 and b3733 and b3734 and b3735)) or ((b3736 and b3737 and b3738) and (b3731 and b3732 and b3733 and b3734 and b3735) and b3739))	Oxidative Phosphorylation
Biomass_Ecoli_core_w_GAM	Biomass Objective Function with GAM	[c] : (1.496) 3pg + (3.7478) accoa + (59.81) atp + (0.361) e4p + (0.0709) f6p + (0.129) g3p + (0.205) g6p + (0.2557) gln_L + (4.9414) glu_L + (59.81) h2o + (3.547) nad + (13.0279) nadph + (1.7867) oaa + (0.5191) pep + (2.8328) pyr + (0.8977) r5p --> (59.81) adp + (4.1182) akg + (3.7478) coa + (59.81) h + (3.547) nadh + (13.0279) nadp + (59.81) pi	Irreversible	C_c	0	1000	1
CO2t	CO2 transporter via diffusion	co2[e] <==> co2[c]	Reversible	C_c, C_e	-1000	1000	0	s0001	Transport, Extracellular
CS	citrate synthase	[c] : accoa + h2o + oaa --> cit + coa + h	Irreversible	C_c	0	1000	0	b0720	Citric Acid Cycle
CYTBD	cytochrome oxidase bd (ubiquinol-8: 2 protons)	(2) h[c] + (0.5) o2[c] + q8h2[c] --> h2o[c] + (2) h[e] + q8[c]	Irreversible	C_c, C_e	0	1000	0	((b0978 and b0979) or (b0733 and b0734))	Oxidative Phosphorylation
D_LACt2	D-lactate transport via proton symport	h[e] + lac_D[e] <==> h[c] + lac_D[c]	Reversible	C_c, C_e	-1000	1000	0	( b2975 or b3603 )	Transport, Extracellular
ENO	enolase	[c] : 2pg <==> h2o + pep	Reversible	C_c	-1000	1000	0	b2779	Glycolysis/Gluconeogenesis
ETOHt2r	ethanol reversible transport via proton symport	etoh[e] + h[e] <==> etoh[c] + h[c]	Reversible	C_c, C_e	-1000	1000	0		Transport, Extracellular
EX_ac(e)	Acetate exchange	[e] : ac <==>	Reversible	C_e	0	1000	0		Exchange
EX_acald(e)	Acetaldehyde exchange	[e] : acald <==>	Reversible	C_e	0	1000	0		Exchange
EX_akg(e)	2-Oxoglutarate exchange	[e] : akg <==>	Reversible	C_e	0	1000	0		Exchange
EX_co2(e)	CO2 exchange	[e] : co2 <==>	Reversible	C_e	-1000	1000	0		Exchange
EX_etoh(e)	Ethanol exchange	[e] : etoh <==>	Reversible	C_e	0	1000	0		Exchange
EX_for(e)	Formate exchange	[e] : for <==>	Reversible	C_e	0	1000	0		Exchange
EX_fru(e)	D-Fructose exchange	[e] : fru <==>	Reversible	C_e	0	1000	0		Exchange
EX_fum(e)	Fumarate exchange	[e] : fum <==>	Reversible	C_e	0	1000	0		Exchange
EX_glc(e)	D-Glucose exchange	[e] : glc_D <==>	Reversible	C_e	-10	1000	0		Exchange
EX_gln_L(e)	L-Glutamine exchange	[e] : gln_L <==>	Reversible	C_e	0	1000	0		Exchange
EX_glu_L(e)	L-Glutamate exchange	[e] : glu_L <==>	Reversible	C_e	0	1000	0		Exchange
EX_h(e)	H+ exchange	[e] : h <==>	Reversible	C_e	-1000	1000	0		Exchange
EX_h2o(e)	H2O exchange	[e] : h2o <==>	Reversible	C_e	-1000	1000	0		Exchange
EX_lac_D(e)	D-Lactate exchange	[e] : lac_D <==>	Reversible	C_e	0	1000	0		Exchange
EX_mal_L(e)	L-Malate exchange	[e] : mal_L <==>	Reversible	C_e	0	1000	0		Exchange
EX_nh4(e)	Ammonium exchange	[e] : nh4 <==>	Reversible	C_e	-1000	1000	0		Exchange
EX_o2(e)	O2 exchange	[e] : o2 <==>	Reversible	C_e	-1000	1000	0		Exchange
EX_pi(e)	Phosphate exchange	[e] : pi <==>	Reversible	C_e	-1000	1000	0		Exchange
EX_pyr(e)	Pyruvate exchange	[e] : pyr <==>	Reversible	C_e	0	1000	0		Exchange
EX_succ(e)	Succinate exchange	[e] : succ <==>	Reversible	C_e	0	1000	0		Exchange
FBA	fructose-bisphosphate aldolase	[c] : fdp <==> dhap + g3p	Reversible	C_c	-1000	1000	0	(b2097 or b1773 or b2925)	Glycolysis/Gluconeogenesis
FBP	fructose-bisphosphatase	[c] : fdp + h2o --> f6p + pi	Irreversible	C_c	0	1000	0	(b3925 or b4232)	Glycolysis/Gluconeogenesis
FORt2	formate transport via proton symport (uptake only)	for[e] + h[e] --> for[c] + h[c]	Irreversible	C_c, C_e	0	1000	0	(b0904 or b2492)	Transport, Extracellular
FORti	formate transport via diffusion	for[c] --> for[e]	Irreversible	C_c, C_e	0	1000	0	(b0904 or b2492)	Transport, Extracellular
FRD7	fumarate reductase	[c] : fum + q8h2 --> q8 + succ	Irreversible	C_c	0	1000	0	(b4151 and b4152 and b4153 and b4154)	Oxidative Phosphorylation
FRUpts2	Fructose transport via PEP:Pyr PTS (f6p generating)	fru[e] + pep[c] --> f6p[c] + pyr[c]	Irreversible	C_c, C_e	0	1000	0	(b1817 and b1818 and b1819 and b2415 and b2416)	Transport, Extracellular
FUM	fumarase	[c] : fum + h2o <==> mal_L	Reversible	C_c	-1000	1000	0	( b1612 or b4122 or b1611 )	Citric Acid Cycle
FUMt2_2	Fumarate transport via proton symport (2 H)	fum[e] + (2) h[e] --> fum[c] + (2) h[c]	Irreversible	C_c, C_e	0	1000	0	b3528	Transport, Extracellular
G6PDH2r	glucose 6-phosphate dehydrogenase	[c] : g6p + nadp <==> 6pgl + h + nadph	Reversible	C_c	-1000	1000	0	b1852	Pentose Phosphate Pathway
GAPD	glyceraldehyde-3-phosphate dehydrogenase	[c] : g3p + nad + pi <==> 13dpg + h + nadh	Reversible	C_c	-1000	1000	0	b1779	Glycolysis/Gluconeogenesis
GLCpts	D-glucose transport via PEP:Pyr PTS	glc_D[e] + pep[c] --> g6p[c] + pyr[c]	Irreversible	C_c, C_e	0	1000	0	((b2417 and b1101 and b2415 and b2416) or (b1817 and b1818 and b1819 and b2415 and b2416) or (b2417 and b1621 and b2415 and b2416))	Transport, Extracellular
GLNS	glutamine synthetase	[c] : atp + glu_L + nh4 --> adp + gln_L + h + pi	Irreversible	C_c	0	1000	0	(b3870 or b1297)	Glutamate Metabolism
GLNabc	L-glutamine transport via ABC system	atp[c] + gln_L[e] + h2o[c] --> adp[c] + gln_L[c] + h[c] + pi[c]	Irreversible	C_c, C_e	0	1000	0	(b0811 and b0810 and b0809)	Transport, Extracellular
GLUDy	glutamate dehydrogenase (NADP)	[c] : glu_L + h2o + nadp <==> akg + h + nadph + nh4	Reversible	C_c	-1000	1000	0	b1761	Glutamate Metabolism
GLUN	glutaminase	[c] : gln_L + h2o --> glu_L + nh4	Irreversible	C_c	0	1000	0	(b1812 or b0485 or b1524)	Glutamate Metabolism
GLUSy	glutamate synthase (NADPH)	[c] : akg + gln_L + h + nadph --> (2) glu_L + nadp	Irreversible	C_c	0	1000	0	(b3212 and b3213)	Glutamate Metabolism
GLUt2r	L-glutamate transport via proton symport, reversible (periplasm)	glu_L[e] + h[e] <==> glu_L[c] + h[c]	Reversible	C_c, C_e	-1000	1000	0	b4077	Transport, Extracellular
GND	phosphogluconate dehydrogenase	[c] : 6pgc + nadp --> co2 + nadph + ru5p_D	Irreversible	C_c	0	1000	0	b2029	Pentose Phosphate Pathway
H2Ot	H2O transport via diffusion	h2o[e] <==> h2o[c]	Reversible	C_c, C_e	-1000	1000	0	(b0875 or s0001)	Transport, Extracellular
ICDHyr	isocitrate dehydrogenase (NADP)	[c] : icit + nadp <==> akg + co2 + nadph	Reversible	C_c	-1000	1000	0	b1136	Citric Acid Cycle
ICL	Isocitrate lyase	[c] : icit --> glx + succ	Irreversible	C_c	0	1000	0	b4015	Anaplerotic reactions
LDH_D	D lactate dehydrogenase	[c] : lac_D + nad <==> h + nadh + pyr	Reversible	C_c	-1000	1000	0	(b2133 or b1380)	Pyruvate Metabolism
MALS	malate synthase	[c] : accoa + glx + h2o --> coa + h + mal_L	Irreversible	C_c	0	1000	0	( b4014 or b2976 )	Anaplerotic reactions
MALt2_2	Malate transport via proton symport (2 H)	(2) h[e] + mal_L[e] --> (2) h[c] + mal_L[c]	Irreversible	C_c, C_e	0	1000	0	b3528	Transport, Extracellular
MDH	malate dehydrogenase	[c] : mal_L + nad <==> h + nadh + oaa	Reversible	C_c	-1000	1000	0	b3236	Citric Acid Cycle
ME1	malic enzyme (NAD)	[c] : mal_L + nad --> co2 + nadh + pyr	Irreversible	C_c	0	1000	0	b1479	Anaplerotic reactions
ME2	malic enzyme (NADP)	[c] : mal_L + nadp --> co2 + nadph + pyr	Irreversible	C_c	0	1000	0	b2463	Anaplerotic reactions
NADH16	NADH dehydrogenase (ubiquinone-8 & 3 protons)	(4) h[c] + nadh[c] + q8[c] --> (3) h[e] + nad[c] + q8h2[c]	Irreversible	C_c, C_e	0	1000	0	(b2276 and b2277 and b2278 and b2279 and b2280 and b2281 and b2282 and b2283 and b2284 and b2285 and b2286 and b2287 and b2288)	Oxidative Phosphorylation
NADTRHD	NAD transhydrogenase	[c] : nad + nadph --> nadh + nadp	Irreversible	C_c	0	1000	0	(b3962 or (b1602 and b1603))	Oxidative Phosphorylation
NH4t	ammonia reversible transport	nh4[e] <==> nh4[c]	Reversible	C_c, C_e	-1000	1000	0	(s0001 or b0451)	Inorganic Ion Transport and Metabolism
O2t	o2 transport via diffusion	o2[e] <==> o2[c]	Reversible	C_c, C_e	-1000	1000	0	s0001	Transport, Extracellular
PDH	pyruvate dehydrogenase	[c] : coa + nad + pyr --> accoa + co2 + nadh	Irreversible	C_c	0	1000	0	( b0114 and b0115 and b0116 )	Glycolysis/Gluconeogenesis
PFK	phosphofructokinase	[c] : atp + f6p --> adp + fdp + h	Irreversible	C_c	0	1000	0	( b3916 or b1723 )	Glycolysis/Gluconeogenesis
PFL	pyruvate formate lyase	[c] : coa + pyr --> accoa + for	Irreversible	C_c	0	1000	0	(((b0902 and b0903) and b2579) or (b0902 and b0903) or (b0902 and b3114) or (b3951 and b3952))	Pyruvate Metabolism
PGI	glucose-6-phosphate isomerase	[c] : g6p <==> f6p	Reversible	C_c	-1000	1000	0	b4025	Glycolysis/Gluconeogenesis
PGK	phosphoglycerate kinase	[c] : 3pg + atp <==> 13dpg + adp	Reversible	C_c	-1000	1000	0	b2926	Glycolysis/Gluconeogenesis
PGL	6-phosphogluconolactonase	[c] : 6pgl + h2o --> 6pgc + h	Irreversible	C_c	0	1000	0	b0767	Pentose Phosphate Pathway
PGM	phosphoglycerate mutase	[c] : 2pg <==> 3pg	Reversible	C_c	-1000	1000	0	(b3612 or b4395 or b0755)	Glycolysis/Gluconeogenesis
PIt2r	phosphate reversible transport via proton symport	h[e] + pi[e] <==> h[c] + pi[c]	Reversible	C_c, C_e	-1000	1000	0	(b2987 or b3493)	Inorganic Ion Transport and Metabolism
PPC	phosphoenolpyruvate carboxylase	[c] : co2 + h2o + pep --> h + oaa + pi	Irreversible	C_c	0	1000	0	b3956	Anaplerotic reactions
PPCK	phosphoenolpyruvate carboxykinase	[c] : atp + oaa --> adp + co2 + pep	Irreversible	C_c	0	1000	0	b3403	Anaplerotic reactions
PPS	phosphoenolpyruvate synthase	[c] : atp + h2o + pyr --> amp + (2) h + pep + pi	Irreversible	C_c	0	1000	0	b1702	Glycolysis/Gluconeogenesis
PTAr	phosphotransacetylase	[c] : accoa + pi <==> actp + coa	Reversible	C_c	-1000	1000	0	(b2297 or b2458)	Pyruvate Metabolism
PYK	pyruvate kinase	[c] : adp + h + pep --> atp + pyr	Irreversible	C_c	0	1000	0	(b1854 or b1676)	Glycolysis/Gluconeogenesis
PYRt2r	pyruvate reversible transport via proton symport	h[e] + pyr[e] <==> h[c] + pyr[c]	Reversible	C_c, C_e	-1000	1000	0		Transport, Extracellular
RPE	ribulose 5-phosphate 3-epimerase	[c] : ru5p_D <==> xu5p_D	Reversible	C_c	-1000	1000	0	(b3386 or b4301)	Pentose Phosphate Pathway
RPI	ribose-5-phosphate isomerase	[c] : r5p <==> ru5p_D	Reversible	C_c	-1000	1000	0	( b2914 or b4090 )	Pentose Phosphate Pathway
SUCCt2_2	succinate transport via proton symport (2 H)	(2) h[e] + succ[e] --> (2) h[c] + succ[c]	Irreversible	C_c, C_e	0	1000	0	b3528	Transport, Extracellular
SUCCt3	succinate transport out via proton antiport	h[e] + succ[c] --> h[c] + succ[e]	Irreversible	C_c, C_e	0	1000	0		Transport, Extracellular
SUCDi	succinate dehydrogenase (irreversible)	[c] : q8 + succ --> fum + q8h2	Irreversible	C_c	0	1000	0	(b0721 and b0722 and b0723 and b0724)	Oxidative Phosphorylation
SUCOAS	succinyl-CoA synthetase (ADP-forming)	[c] : atp + coa + succ <==> adp + pi + succoa	Reversible	C_c	-1000	1000	0	( b0728 and b0729 )	Citric Acid Cycle
TALA	transaldolase	[c] : g3p + s7p <==> e4p + f6p	Reversible	C_c	-1000	1000	0	(b2464 or b0008)	Pentose Phosphate Pathway
THD2	NAD(P) transhydrogenase	(2) h[e] + nadh[c] + nadp[c] --> (2) h[c] + nad[c] + nadph[c]	Irreversible	C_c, C_e	0	1000	0	( b1602 and b1603 )	Oxidative Phosphorylation
TKT1	transketolase	[c] : r5p + xu5p_D <==> g3p + s7p	Reversible	C_c	-1000	1000	0	( b2935 or b2465 )	Pentose Phosphate Pathway
TKT2	transketolase	[c] : e4p + xu5p_D <==> f6p + g3p	Reversible	C_c	-1000	1000	0	( b2935 or b2465 )	Pentose Phosphate Pathway
TPI	triose-phosphate isomerase	[c] : dhap <==> g3p	Reversible	C_c	-1000	1000	0	b3919	Glycolysis/Gluconeogenesis
